# Supplementary material for: Comparative analysis of mammalian sperm ultrastructure reveals relationships between sperm morphology, mitochondrial functions and motility
Source: Reprod Biol Endocrinol. 2019 Aug 15;17:66. doi: 10.1186/s12958-019-0510-y (PMC6696699; doi:10.1186/s12958-019-0510-y)
Supplement: Supplementary file 4 — Figure S4. Relationships between areas of odfs 1–9 and outer areas across 10 species. A-J. The scatter plots show the distribution of the odfs 1–9 areas along flagella across 10 species. The dash lines, green lines, blue lines, pink lines, dot lines, solid lines, light blue lines, grey lines and red lines are regression lines of odfs 1–9 in species, respectively. (ZIP 2159 kb) [file 12958_2019_510_MOESM4_ESM.zip]

Archive with 4 entries (4 files):
- fig S4a Odf1-9 area and outer area-revised.jpg
- fig S4b Odf1-9 area and outer area-revised.jpg
- fig S4c Odf1-9 area and outer area-revised.jpg
- fig S4d Odf1-9 area and outer area-revised.jpg
