# Supplementary material for: Comparative analysis of mammalian sperm ultrastructure reveals relationships between sperm morphology, mitochondrial functions and motility
Source: Reprod Biol Endocrinol. 2019 Aug 15;17:66. doi: 10.1186/s12958-019-0510-y (PMC6696699; doi:10.1186/s12958-019-0510-y)
Supplement: Supplementary file 7 — Figure S7. Statistical results of areas of odfs 1–9 along flagella across species. A-I. Scatter plots show the mean areas of odfs 1–9 from position 1 to position 9. Open inverse triangles, open hexagons, solid squares, open triangles, solid circles, solid triangles, solid hexagons, open squares, solid rhombuses and open circles represent data from human, rabbit, dog, pig, guinea pig, goat, bull, mouse, golden hamster and rat, respectively. (ZIP 1014 kb) [file 12958_2019_510_MOESM7_ESM.zip]

Archive with 2 entries (2 files):
- fig S7a Odf1-9 area.jpg
- fig S7b Odf1-9 area.jpg
