# Supplementary material for: Comparative analysis of mammalian sperm ultrastructure reveals relationships between sperm morphology, mitochondrial functions and motility
Source: Reprod Biol Endocrinol. 2019 Aug 15;17:66. doi: 10.1186/s12958-019-0510-y (PMC6696699; doi:10.1186/s12958-019-0510-y)
Supplement: Supplementary file 9 — Table S1. The mean parameters of the sperm morphology. (XLSX 10 kb) [file 12958_2019_510_MOESM9_ESM.xlsx]

## Sheet: Sheet2
Supplementary Table I The mean parameters of the sperm morphology
Species name	head length (μm)	head width (μm)	midpiece length (μm)	principal piece length (μm)	total flagellar length (μm)	Flagellum: head ratio
human	3.78463	2.24987	5.41962	41.081	47.7274	12.6768
bull	7.87389	4.0515	12.5914	44.7793	58.1873	7.3948
guinea pig	6.89776	5.32707	10.3937	80.461	93.1025	13.5142
mouse	6.29868	3.29185	22.394	95.3271	119.1	18.947
golden hamster	6.34687	2.33472	49.5015	125.114	174.701	27.5527
rat	7.13883	1.69286	67.4174	108.745	177.241	24.8656
goat	7.15679	3.58817	11.6438	37.0109	49.4154	6.9125
dog	5.22208	3.57844	9.91288	43.4368	54.5735	10.5083
rabbit	7.61477	3.95214	8.62612	39.3997	49.173	6.45918
pig	7.12688	3.78893	9.92338	34.4304	45.1363	6.34443
The values represent the mean of parameters of individual specie. The flagellum:head ratios were calculated on individual cells within individuals and averaged.
