# Supplementary material for: Comparative analysis of mammalian sperm ultrastructure reveals relationships between sperm morphology, mitochondrial functions and motility
Source: Reprod Biol Endocrinol. 2019 Aug 15;17:66. doi: 10.1186/s12958-019-0510-y (PMC6696699; doi:10.1186/s12958-019-0510-y)
Supplement: Supplementary file 10 — Table S2. The cross-sectional areas of the flagellar in nine positions across 10 species. (XLSX 10 kb) [file 12958_2019_510_MOESM10_ESM.xlsx]

## Sheet: Sheet2
Supplementary Tabel II The cross-sectional areas of the flagellar in nine positions across 10 species
	Position 1 (μm2)	Position 2 (μm2)	Position 3 (μm2)	Position 4 (μm2)	Position 5 (μm2)	Position 6 (μm2)	Position 7 (μm2)	Position 8 (μm2)	Position 9 (μm2)
mouse	1.02509	0.845332	0.732366	0.638626	0.496218	0.34346	0.276106	0.20106	0.100424
dog	0.775166	0.536772	0.400263	0.383659	0.368841	0.269911	0.196899	0.16113	0.0972175
guinea pig	0.993702	0.790103	0.699727	0.62354	0.528812	0.388653	0.329817	0.251303	0.15189
gold hamster	1.12432	0.935404	0.859571	0.742439	0.671657	0.579816	0.560656	0.421229	0.291073
rat	1.79843	1.29914	1.29042	1.13674	1.0358	0.847788	0.61466	0.499521	0.277519
pig	0.570944	0.375851	0.333174	0.280824	0.271903	0.197956	0.144347	0.129569	0.0716385
rabbit	0.692834	0.476902	0.460164	0.427304	0.353593	0.308675	0.298249	0.20956	0.165518
goat	0.685169	0.384446	0.338087	0.293882	0.246486	0.200028	0.173805	0.148429	0.0812652
bull	0.764924	0.432929	0.413816	0.395536	0.303496	0.249511	0.181873	0.150301	0.0844838
human	0.508995	0.30935	0.266288	0.27006	0.223098	0.1643	0.138782	0.116132	0.0624192
