# Supplementary material for: Comparative analysis of mammalian sperm ultrastructure reveals relationships between sperm morphology, mitochondrial functions and motility
Source: Reprod Biol Endocrinol. 2019 Aug 15;17:66. doi: 10.1186/s12958-019-0510-y (PMC6696699; doi:10.1186/s12958-019-0510-y)
Supplement: Supplementary file 11 — Table S3. The cross areas of ultrastructures in each sperm segment across 10 species. (XLSX 32 kb) [file 12958_2019_510_MOESM11_ESM.xlsx]

## Sheet: Sheet2
Supplementary Tabel III The cross areas of ultrastructures in each sperm segment across 10 species
segment specie ultrastructure		Position 1 (μm2)	Position 2 (μm2)	Position 3 (μm2)	Position 4 (μm2)	Position 5 (μm2)	Position 6 (μm2)	Position 7 (μm2)	Position 8 (μm2)	Position 9 (μm2)
ODFs	mouse	0.243251	0.210931	0.190619	0.173765	0.14816	0.120694	0.108584	0.0950907	0.0769962
	dog	0.266844	0.189223	0.144776	0.139369	0.134545	0.102333	0.0785605	0.0669138	0.046104
	guinea pig	0.509951	0.408803	0.363904	0.326055	0.278994	0.209363	0.180133	0.141127	0.0917391
	gold hamster	0.33401	0.288103	0.269676	0.241213	0.224013	0.201695	0.197039	0.163159	0.131531
	rat	0.988158	0.707458	0.702555	0.616156	0.559409	0.453706	0.322642	0.257911	0.133101
	pig	0.281478	0.179542	0.157243	0.129891	0.12523	0.0865921	0.0585813	0.0508597	0.0205911
	rabbit	0.27349	0.193034	0.186797	0.174553	0.147089	0.130352	0.126467	0.0934221	0.077012
	goat	0.237017	0.144484	0.130219	0.116618	0.102034	0.0877386	0.0796697	0.0718616	0.0511953
	bull	0.31278	0.182638	0.175146	0.16798	0.1319	0.110738	0.0842243	0.0718481	0.0460477
	human	0.148088	0.10752	0.0987698	0.0995362	0.0899935	0.0780457	0.0728605	0.0682579	0.0573436
Axoneme	mouse	0.0341311	0.0324107	0.0313295	0.0304323	0.0290693	0.0276073	0.0269626	0.0262443	0.0252812
	dog	0.0346922	0.030835	0.0286263	0.0283576	0.0281178	0.0265172	0.0253358	0.0247571	0.023723
	guinea pig	0.0309673	0.0291013	0.028273	0.0275747	0.0267066	0.025422	0.0248828	0.0241632	0.0232521
	gold hamster	0.0341604	0.0326128	0.0319916	0.0310321	0.0304522	0.0296999	0.0295429	0.0284007	0.0273345
	rat	0.0328126	0.0300051	0.029956	0.0290919	0.0285243	0.0274671	0.0261562	0.0255088	0.0242605
	pig	0.0368312	0.0321529	0.0311295	0.0298742	0.0296602	0.027887	0.0266014	0.0262471	0.0248579
	rabbit	0.0317816	0.0286052	0.028359	0.0278756	0.0267913	0.0261306	0.0259772	0.0246726	0.0240248
	goat	0.0336571	0.0281238	0.0272708	0.0264574	0.0255853	0.0247305	0.024248	0.0237811	0.0225453
	bull	0.0351871	0.0306355	0.0303734	0.0301228	0.0288609	0.0281208	0.0271935	0.0267606	0.0258583
	human	0.0291205	0.0266688	0.02614	0.0261863	0.0256096	0.0248876	0.0245742	0.0242961	0.0236365
Fibrous sheath	mouse					0.0534373	0.0484818	0.0462969	0.0438624	0.0405977
	dog					0.0398827	0.0373768	0.0355275	0.0346214	0.0330025
	guinea pig					0.045807	0.0401544	0.0377815	0.034615	0.0306057
	gold hamster					0.0606269	0.0559605	0.0549869	0.0479027	0.0412894
	rat					0.0706804	0.063799	0.0552666	0.0510525	0.0429272
	pig					0.0282661	0.0227999	0.0188371	0.0177447	0.0134625
	rabbit					0.034816	0.0311274	0.0302712	0.0229881	0.0193713
	goat					0.0236462	0.0198543	0.0177139	0.0156428	0.0101609
	bull					0.0330168	0.0289583	0.0238732	0.0214996	0.0165515
	human					0.0373933	0.0324719	0.0303361	0.0284402	0.0239445
Mitochondria	mouse	0.795978	0.640795	0.543272	0.462345	0.339405
	dog	0.49899	0.354333	0.2715	0.261424	0.252433
	guinea pig	0.498306	0.378874	0.32586	0.281169	0.225601
	gold hamster	0.781444	0.651035	0.598687	0.517831	0.46897
	rat	0.833135	0.602713	0.598688	0.527765	0.481182
	pig	0.289466	0.196309	0.175931	0.150933	0.146674
	rabbit	0.404256	0.291734	0.283011	0.265888	0.227477
	goat	0.411667	0.252223	0.227644	0.204206	0.179077
	bull	0.400565	0.266306	0.258577	0.251185	0.213964
	human	0.361376	0.202099	0.167745	0.170754	0.133287
odf1	mouse	0.0165528	0.0144335	0.0131016	0.0119964	0.0103174	0.00851639	0.00772229	0.0068375	0.005651
	dog	0.0168291	0.0113484	0.00821004	0.00782832	0.00748766	0.00521326	0.00353472	0.00271237	0.00124303
	guinea pig	0.0377537	0.0307295	0.0276116	0.0249831	0.021715	0.0168795	0.0148497	0.0121409	0.00871122
	gold hamster	0.0277673	0.0240362	0.0225385	0.0202252	0.0188272	0.0170134	0.016635	0.0138813	0.0113107
	rat	0.0771277	0.0554087	0.0550293	0.0483443	0.0439535	0.0357748	0.0256337	0.0206252	0.0109681
	pig	0.0209333	0.0128311	0.0110587	0.00888462	0.00851415	0.00544312	0.00321673	0.00260299	0.000197147
	rabbit	0.0194126	0.0131851	0.0127024	0.0117547	0.00962892	0.0083335	0.00803279	0.00547502	0.00420484
	goat	0.0151243	0.00820766	0.0071414	0.00612469	0.00503457	0.00396604	0.00336291	0.00277927	0.0012345
	bull	0.0240939	0.0125836	0.011921	0.0112872	0.00809621	0.00622456	0.00387954	0.00278494	0.000503055
	human	0.00823593	0.0053211	0.00469241	0.00474747	0.00406183	0.00320337	0.00283082	0.00250012	0.00171592
odf2	mouse	0.00883187	0.00770067	0.00698978	0.00639987	0.0055037	0.00454239	0.00411853	0.00364627	0.00301297
	dog	0.0102288	0.00680787	0.00484897	0.00461071	0.00439807	0.00297843	0.00193071	0.00141741	0.000500271
	guinea pig	0.0215007	0.0171192	0.0151743	0.0135348	0.0114962	0.00848	0.00721386	0.00552424	0.00338488
	gold hamster	0.0100176	0.00869767	0.00816782	0.00734942	0.00685487	0.00621318	0.0060793	0.00510513	0.00419573
	rat	0.0420833	0.0301054	0.0298962	0.0262094	0.0237879	0.0192774	0.0136847	0.0109225	0.00559668
	pig	0.0142854	0.00882284	0.00762787	0.00616207	0.0059123	0.00384177	0.00234071	0.00192693	0.000304878
	rabbit	0.00994822	0.0066099	0.00635113	0.00584312	0.00470354	0.00400912	0.00384792	0.0024768	0.00179591
	goat	0.00586849	0.00305793	0.00262466	0.00221152	0.00176856	0.00133436	0.00108928	0.000852117	0.000224404
	bull	0.0122617	0.0061065	0.00575215	0.00541323	0.00370682	0.00270594	0.00145193	0.000866584	-0.00035367
	human	0.00404314	0.00274165	0.00246093	0.00248552	0.00217937	0.00179607	0.00162972	0.00148206	0.00113191
odf3	mouse	0.00595489	0.00551143	0.00523275	0.00500149	0.00465017	0.00427331	0.00410715	0.00392202	0.00367375
	dog	0.00859159	0.00522785	0.00330171	0.00306743	0.00285835	0.00146245	0.000432251	-7.24596e-05	-0.000974261
	guinea pig	0.021958	0.0178209	0.0159844	0.0144363	0.0125115	0.00966342	0.00846788	0.00687247	0.00485241
	gold hamster	0.0111162	0.00934544	0.00863466	0.00753678	0.00687334	0.00601252	0.00583293	0.00452608	0.00330613
	rat	0.0454213	0.0318457	0.0316085	0.02743	0.0246855	0.0195734	0.0132346	0.010104	0.00406774
	pig	0.00869339	0.00499638	0.00418765	0.00319561	0.00302657	0.00162527	0.000609375	0.000329328	-0.00076845
	rabbit	0.00943591	0.00590758	0.00563408	0.00509715	0.00389271	0.00315876	0.00298838	0.00153921	0.000819565
	goat	0.00698284	0.002478	0.00178354	0.00112136	0.000411355	-0.000284581	-0.000677407	-0.00105753	-0.00206365
	bull	0.0120076	0.00437504	0.00393563	0.00351536	0.00139937	0.000158267	-0.00139673	-0.00212258	-0.00363572
	human	0.00367149	0.00219132	0.00187206	0.00190002	0.00155185	0.00111592	0.00092673	0.0007588	0.000360576
odf4	mouse	0.00749198	0.00651051	0.00589372	0.0053819	0.00460435	0.00377029	0.00340254	0.00299279	0.00244331
	dog	0.00990691	0.00644066	0.00445582	0.0042144	0.00399895	0.00256051	0.00149892	0.000978826	4.95423e-05
	guinea pig	0.0214589	0.0169003	0.0148768	0.013171	0.01105	0.00791183	0.0065945	0.00483657	0.00261073
	gold hamster	0.00925793	0.00809251	0.00762469	0.00690211	0.00646545	0.00589889	0.00578069	0.00492056	0.00411763
	rat	0.0465373	0.0329667	0.0327296	0.0285526	0.0258091	0.0206989	0.0143625	0.011233	0.00519896
	pig	0.0094179	0.00540875	0.00453172	0.00345593	0.00327262	0.001753	0.00065133	0.000347638	-0.000842829
	rabbit	0.00895901	0.00561421	0.00535494	0.00484594	0.00370415	0.00300838	0.00284687	0.00147309	0.000790875
	goat	0.00637276	0.00253553	0.00194399	0.00137994	0.000775157	0.000182357	-0.000152253	-0.000476047	-0.00133306
	bull	0.0104641	0.0050227	0.00470944	0.00440983	0.0029013	0.00201649	0.000907902	0.000390437	-0.00068831
	human	0.00376176	0.00249521	0.00222203	0.00224596	0.00194803	0.00157502	0.00141313	0.00126944	0.000928688
odf5	mouse	0.0127957	0.0110924	0.0100219	0.00913362	0.00778416	0.00633662	0.00569838	0.00498725	0.00403362
	dog	0.0129203	0.00864591	0.00619831	0.0059006	0.00563492	0.00386111	0.00255201	0.00191066	0.00076471
	guinea pig	0.0318115	0.0257178	0.0230128	0.0207326	0.0178974	0.0137024	0.0119414	0.00959149	0.00661608
	gold hamster	0.021078	0.0181498	0.0169743	0.0151588	0.0140617	0.0126382	0.0123412	0.0101801	0.00816263
	rat	0.068123	0.0487206	0.0483818	0.0424098	0.0384873	0.031181	0.0221217	0.0176474	0.00902038
	pig	0.0169698	0.0100597	0.00854802	0.00669379	0.00637782	0.00375861	0.00185977	0.00133633	-0.000715564
	rabbit	0.0148905	0.0098722	0.00948321	0.00871954	0.0070065	0.00596262	0.0057203	0.00365918	0.00263564
	goat	0.0112793	0.0059565	0.00513594	0.00435352	0.0035146	0.0026923	0.00222814	0.00177899	0.000590193
	bull	0.0188083	0.00959211	0.00906153	0.00855407	0.00599905	0.00450044	0.0026228	0.00174636	-8.07286e-05
	human	0.0060099	0.00382378	0.00335226	0.00339356	0.00287932	0.00223548	0.00195606	0.00170804	0.00111989
odf6	mouse	0.0127149	0.0110175	0.00995073	0.00906554	0.00772079	0.00627829	0.00564227	0.00493361	0.0039833
	dog	0.0132001	0.0088732	0.00639557	0.00609421	0.00582527	0.00402969	0.00270453	0.0020553	0.000895297
	guinea pig	0.0314643	0.0254927	0.022842	0.0206074	0.0178291	0.0137182	0.0119925	0.00968971	0.00677394
	gold hamster	0.0196532	0.0170726	0.0160367	0.0144367	0.0134698	0.0122153	0.0119536	0.010049	0.00827106
	rat	0.0660549	0.0472467	0.0469182	0.0411291	0.0373267	0.0302442	0.0214622	0.017125	0.00876213
	pig	0.0164862	0.00983353	0.00837823	0.0065931	0.00628891	0.0037673	0.00193923	0.00143529	-0.000540127
	rabbit	0.015101	0.00997688	0.00957969	0.00879992	0.00705076	0.00598487	0.00573744	0.00363286	0.00258774
	goat	0.0128321	0.00757847	0.00676858	0.00599632	0.0051683	0.00435669	0.00389857	0.00345525	0.0022819
	bull	0.0185504	0.00948696	0.00896518	0.00846612	0.00595344	0.00447966	0.00263314	0.00177122	-2.55912e-05
	human	0.00599213	0.003812	0.00334177	0.00338295	0.00287013	0.00222805	0.0019494	0.00170206	0.00111552
odf7	mouse	0.00708478	0.00620505	0.0056522	0.00519343	0.00449649	0.00374889	0.00341926	0.00305199	0.00255947
	dog	0.00973587	0.00632683	0.00437476	0.00413732	0.00392543	0.00251073	0.00146666	0.000955155	4.12101e-05
	guinea pig	0.0199229	0.0158061	0.0139787	0.0124382	0.0105228	0.00768875	0.0064991	0.00491154	0.00290142
	gold hamster	0.00914984	0.00795721	0.00747847	0.00673902	0.00629217	0.00571238	0.00559142	0.00471122	0.00388954
	rat	0.0416854	0.0297325	0.0295237	0.0258446	0.0234281	0.018927	0.013346	0.0105895	0.0052748
	pig	0.00821714	0.00488106	0.00415127	0.00325609	0.00310355	0.00183905	0.000922333	0.000669626	-0.000320981
	rabbit	0.00904035	0.00558543	0.00531762	0.00479186	0.00361248	0.00289381	0.00272698	0.00130796	0.000603289
	goat	0.00571683	0.00246902	0.00196834	0.00149093	0.000979045	0.000477302	0.00019409	-7.99676e-05	-0.000805336
	bull	0.0109827	0.00520596	0.0048734	0.00455532	0.00295383	0.0020145	0.000837594	0.000288241	-0.000856981
	human	0.00388055	0.0023311	0.0019969	0.00202617	0.0016617	0.00120537	0.00100733	0.000831537	0.000414676
odf8	mouse	0.00628082	0.00568025	0.00530283	0.00498965	0.00451386	0.0040035	0.00377847	0.00352774	0.00319152
	dog	0.00909967	0.0056215	0.00362984	0.00338758	0.00317139	0.001728	0.000662763	0.000140883	-0.000791597
	guinea pig	0.0197301	0.0170182	0.0158144	0.0147996	0.0135378	0.0116709	0.0108872	0.00984135	0.00851718
	gold hamster	0.0101168	0.00867349	0.00809412	0.00719923	0.00665846	0.0059568	0.00581041	0.00474519	0.0037508
	rat	0.0415008	0.0293331	0.0291206	0.0253754	0.0229155	0.0183336	0.0126523	0.00984633	0.00443613
	pig	0.00812568	0.00471936	0.00397422	0.00306019	0.00290443	0.00161331	0.000677298	0.00041927	-0.000592192
	rabbit	0.00893721	0.00553843	0.00527498	0.00475776	0.00359755	0.00289055	0.00272643	0.00133048	0.000637255
	goat	0.00551101	0.00256904	0.0021155	0.00168305	0.00121937	0.000764874	0.00050833	0.00026008	-0.000396983
	bull	0.0116838	0.00396827	0.00352408	0.00309925	0.000960248	-0.000294356	-0.00186627	-0.0026	-0.0041296
	human	0.0037983	0.0021093	0.001745	0.00177691	0.00137961	0.000882174	0.000666296	0.000474673	2.02668e-05
odf9	mouse	0.00946289	0.0081381	0.00730554	0.00661467	0.00556513	0.0044393	0.0039429	0.00338982	0.00264812
	dog	0.0120994	0.00811818	0.00583849	0.0055612	0.00531375	0.00366162	0.00244232	0.00184497	0.000777632
	guinea pig	0.0235006	0.0185735	0.0163864	0.0145427	0.0122503	0.00885839	0.00743457	0.00553453	0.00312875
	gold hamster	0.0102457	0.00897124	0.00845966	0.00766949	0.007192	0.00657244	0.00644319	0.00550261	0.00462458
	rat	0.0410437	0.0294602	0.0292579	0.0256925	0.0233507	0.0189888	0.0135802	0.010909	0.00575854
	pig	0.0108541	0.00648407	0.0055281	0.00435546	0.00415564	0.00249922	0.00129837	0.00096734	-0.000330297
	rabbit	0.0105603	0.00695426	0.00667474	0.00612598	0.004895	0.00414488	0.00397075	0.00248966	0.00175415
	goat	0.00632222	0.00317365	0.00268827	0.00222545	0.00172921	0.00124279	0.000968234	0.000702551	-6.53721e-07
	bull	0.0117551	0.00580241	0.00545972	0.00513195	0.00348168	0.00251374	0.00130099	0.0007349	-0.000445205
	human	0.00410621	0.00263882	0.00232232	0.00235004	0.00200487	0.0015727	0.00138515	0.00121867	0.000823881
t-odf area	mouse	0.0933731	0.0787338	0.0695339	0.0618997	0.050302	0.0378613	0.0323761	0.0262644	0.0180685
	dog	0.102465	0.0667057	0.0462294	0.0437388	0.0415162	0.0266767	0.0157249	0.0103595	0.000772623
	guinea pig	0.229722	0.180308	0.158374	0.139883	0.116893	0.082876	0.0685965	0.0495412	0.0254138
	gold hamster	0.13027	0.109999	0.101862	0.0892937	0.0816988	0.0718443	0.0697884	0.0548279	0.0408621
	rat	0.484661	0.341865	0.33937	0.295418	0.26655	0.212777	0.146103	0.113173	0.0496804
	pig	0.110232	0.0633122	0.0530483	0.0404582	0.0383128	0.0205284	0.00763544	0.00408129	-0.00985094
	rabbit	0.106537	0.0684901	0.0655409	0.0597509	0.046763	0.0388486	0.0370114	0.0213845	0.0136243
	goat	0.0736084	0.0364691	0.0307437	0.0252845	0.019431	0.0136935	0.0104549	0.00732097	-0.000973752
	bull	0.128547	0.0625463	0.0587466	0.0551125	0.036815	0.0260829	0.0126364	0.00635988	-0.00672461
	human	0.0412274	0.0234629	0.0196313	0.0199669	0.0157882	0.0105564	0.00828583	0.00627039	0.00149106
Position 1: the base of midpiece; Position 2-4: the middle of midpiece; Position 5: the boundary of midpiece and principal piece; Position 6-8: the middle of principal piece; Position 9: the end of principal piece. t-odf area= (odf1+odf2+odf3+odf4+odf5+odf6+odf7+odf8+odf9) area
