# Supplementary material for: Comparative analysis of mammalian sperm ultrastructure reveals relationships between sperm morphology, mitochondrial functions and motility
Source: Reprod Biol Endocrinol. 2019 Aug 15;17:66. doi: 10.1186/s12958-019-0510-y (PMC6696699; doi:10.1186/s12958-019-0510-y)
Supplement: Supplementary file 12 — Table S4. Mitochondrial volumes, ATP content and VSL across 10 species. (XLSX 10 kb) [file 12958_2019_510_MOESM12_ESM.xlsx]

## Sheet: Sheet1
	Supplementary Table IV Mitochondrial volumes, ATP content and VSL across 10 species
	Specie name	Mitochondrial volume (μm3)	ATP content (nM)	VSL (μm/s)	mROS* concentration
	human	1.29	4.09	41.21	97
	bull	3.79	44.09	25.2804	238
	guinea pig	3.75	25.09	29.7669	161.67
	mouse	12.34	123.44	89.31	249.67
	golden hamster	30.25	820.99	170.215	129.67
	rat	42.88	1143.34	100.5	121.92
	goat	3.29	33.68	74.5116	92.33
	dog	3.59	7.6	73.4253	94
	rabbit	2.65	7.02	19.925	105
	pig	2.12	12.26	27.5834	104
	*The mitochondrial generation of superoxide (mROS) was determined using MitoSOX Red.

## Sheet: Sheet2
0.3	-0.78	-0.71	0.06	0.24	0.33	0.25	0.36	0.32	0.31	0.31	0.22	0.25	0.39
