# Supplementary material for: Comparative analysis of mammalian sperm ultrastructure reveals relationships between sperm morphology, mitochondrial functions and motility
Source: Reprod Biol Endocrinol. 2019 Aug 15;17:66. doi: 10.1186/s12958-019-0510-y (PMC6696699; doi:10.1186/s12958-019-0510-y)
Supplement: Supplementary file 13 — Table S5. Regression correlation analysis data of the sperm ultrastuctures across 10 species. (XLSX 20 kb) [file 12958_2019_510_MOESM13_ESM.xlsx]

## Sheet: Sheet2
Supplementary Table V Regression correlation analysis data of the sperm ultrastuctures across 10 species
Ultrastructure name	Specie name	R2	Slope	P value	F value	Equation
ODFs	mouse	0.8986	0.1798 ± 0.007437	< 0.0001	584.7	Y = 0.1798*X + 0.05894
	dog	0.9442	0.3256 ± 0.009023	< 0.0001	1302	Y = 0.3256*X + 0.01445
	guinea pig	0.9656	0.4968 ± 0.009828	< 0.0001	2555	Y = 0.4968*X + 0.01628
	gold hamster	0.9331	0.2430 ± 0.008775	< 0.0001	766.8	Y = 0.2430*X + 0.06080
	rat	0.984	0.5622 ± 0.007444	< 0.0001	5702	Y = 0.5622*X - 0.02292
	pig	0.7873	0.5225 ± 0.03840	< 0.0001	185.1	Y = 0.5225*X - 0.01684
	rabbit	0.9585	0.3726 ± 0.008043	< 0.0001	2146	Y = 0.3726*X + 0.01534
	goat	0.9246	0.3077 ± 0.009589	< 0.0001	1030	Y = 0.3077*X + 0.02619
	bull	0.8995	0.3920 ± 0.01438	< 0.0001	743	Y = 0.3920*X + 0.01293
	human	0.9162	0.2032 ± 0.008779	< 0.0001	536.1	Y = 0.2032*X + 0.04466
Axoneme	mouse	0.3803	0.009571 ± 0.001192	< 0.0001	64.44	Y = 0.009571*X + 0.02432
	dog	0.6099	0.01618 ± 0.0009838	< 0.0001	270.5	Y = 0.01618*X + 0.02215
	guinea pig	0.4202	0.009165 ± 0.0009336	< 0.0001	96.38	Y = 0.009165*X + 0.02186
	gold hamster	0.4706	0.008192 ± 0.0009655	< 0.0001	72	Y = 0.008192*X + 0.02495
	rat	0.2944	0.005623 ± 0.0007850	< 0.0001	51.31	Y = 0.005623*X + 0.02270
	pig	0.5776	0.02398 ± 0.001606	< 0.0001	222.9	Y = 0.02398*X + 0.02314
	rabbit	0.5003	0.01471 ± 0.001151	< 0.0001	163.2	Y = 0.01471*X + 0.02159
	goat	0.4919	0.01804 ± 0.001578	< 0.0001	130.7	Y = 0.01804*X + 0.02105
	bull	0.3906	0.01371 ± 0.001371	< 0.0001	99.99	Y = 0.01371*X + 0.02470
	human	0.3114	0.01228 ± 0.001389	< 0.0001	78.25	Y = 0.01228*X + 0.02287
Fibrous sheath	mouse	0.1934	0.03244 ± 0.01209	0.0118	7.194	Y = 0.03244*X + 0.03734
	dog	0.4206	0.02533 ± 0.004482	< 0.0001	31.94	Y = 0.02533*X + 0.03054
	guinea pig	0.4373	0.04033 ± 0.005857	0.004925	47.4	Y = 0.04033*X + 0.02448
	gold hamster	0.5597	0.05081 ± 0.007510	< 0.0001	45.77	Y = 0.05081*X + 0.02650
	rat	0.4263	0.03660 ± 0.006401	< 0.0001	32.7	Y = 0.03660*X + 0.03277
	pig	0.4008	0.07392 ± 0.01378	< 0.0001	28.76	Y = 0.07392*X + 0.008167
	rabbit	0.5316	0.08212 ± 0.01090	< 0.0001	56.74	Y = 0.08212*X + 0.005779
	goat	0.3837	0.08162 ± 0.01635	< 0.0001	24.91	Y = 0.08162*X + 0.003528
	bull	0.5693	0.07518 ± 0.009342	< 0.0001	64.76	Y = 0.07518*X + 0.01020
	human	0.234	0.08307 ± 0.01702	< 0.0001	23.83	Y = 0.08307*X + 0.01872
Mitochondria	mouse	0.9654	0.8633 ± 0.02804	< 0.0001	947.8	Y = 0.8633*X - 0.08898
	dog	0.9547	0.6068 ± 0.02039	< 0.0001	885.8	Y = 0.6068*X + 0.02862
	guinea pig	0.823	0.5866 ± 0.05142	< 0.0001	130.2	Y = 0.5866*X - 0.08460
	gold hamster	0.9165	0.6903 ± 0.04086	< 0.0001	285.5	Y = 0.6903*X + 0.005325
	rat	0.7743	0.4615 ± 0.03634	< 0.0001	161.3	Y = 0.4615*X + 0.003159
	pig	0.7556	0.4775 ± 0.03840	< 0.0001	154.6	Y = 0.4775*X + 0.01684
	rabbit	0.8658	0.5211 ± 0.03203	< 0.0001	264.6	Y = 0.5211*X + 0.04322
	goat	0.8677	0.5302 ± 0.03195	< 0.0001	275.4	Y = 0.5302*X + 0.04839
	bull	0.6143	0.4044 ± 0.04777	< 0.0001	71.66	Y = 0.4044*X + 0.09123
	human	0.9757	0.7978 ± 0.02625	< 0.0001	923.7	Y = 0.7978*X - 0.04470
odf1	mouse	0.7701	0.01179 ± 0.0007927	< 0.0001	221	Y = 0.01179*X + 0.004467
	dog	0.9175	0.02299 ± 0.0007855	< 0.0001	856.5	Y = 0.02299*X - 0.0009920
	guinea pig	0.8619	0.03450 ± 0.001432	< 0.0001	580.4	Y = 0.03450*X + 0.003471
	gold hamster	0.8783	0.01975 ± 0.0009911	< 0.0001	397	Y = 0.01975*X + 0.005562
	rat	0.9176	0.04305 ± 0.001338	< 0.0001	1035	Y = 0.04305*X - 0.001104
	pig	0.9187	0.04153 ± 0.001267	< 0.0001	1073	Y = 0.04153*X - 0.002778
	rabbit	0.8211	0.02884 ± 0.001396	< 0.0001	426.8	Y = 0.02884*X - 0.0005687
	goat	0.8332	0.02300 ± 0.001123	< 0.0001	419.6	Y = 0.02300*X - 0.0006346
	bull	0.8722	0.03467 ± 0.001457	< 0.0001	566.3	Y = 0.03467*X - 0.002426
	human	0.8282	0.01406 ± 0.0009054	< 0.0001	241	Y = 0.01406*X + 0.0008046
odf2	mouse	0.6087	0.006293 ± 0.0006683	< 0.0001	88.66	Y = 0.006293*X + 0.002381
	dog	0.8612	0.01435 ± 0.0006839	< 0.0001	440.6	Y = 0.01435*X - 0.0008948
	guinea pig	0.7701	0.02152 ± 0.001232	< 0.0001	304.8	Y = 0.02152*X + 0.0001162
	gold hamster	0.6002	0.006987 ± 0.0007759	< 0.0001	81.08	Y = 0.006987*X + 0.002162
	rat	0.9179	0.02399 ± 0.0007784	< 0.0001	950	Y = 0.02399*X - 0.001061
	pig	0.6523	0.02008 ± 0.001791	< 0.0001	125.7	Y = 0.02008*X - 0.001701
	rabbit	0.7601	0.01546 ± 0.0009769	< 0.0001	250.3	Y = 0.01546*X - 0.0007630
	goat	0.5649	0.009346 ± 0.001160	< 0.0001	64.92	Y = 0.009346*X - 0.0005351
	bull	0.7131	0.01854 ± 0.001494	< 0.0001	154.1	Y = 0.01854*X - 0.001920
	human	0.6559	0.006519 ± 0.0007466	< 0.0001	76.23	Y = 0.006519*X + 0.0007250
odf3	mouse	0.1574	0.002467 ± 0.0009023	0.0093	7.473	Y = 0.002467*X + 0.003426
	dog	0.7269	0.01411 ± 0.001303	< 0.0001	117.1	Y = 0.01411*X - 0.002346
	guinea pig	0.4024	0.02032 ± 0.004447	< 0.0001	20.88	Y = 0.02032*X + 0.001766
	gold hamster	0.3917	0.009373 ± 0.002207	0.0002	18.03	Y = 0.009373*X + 0.0005779
	rat	0.8044	0.02719 ± 0.001842	< 0.0001	218	Y = 0.02719*X - 0.003478
	pig	0.5383	0.01895 ± 0.002482	< 0.0001	58.29	Y = 0.01895*X - 0.002126
	rabbit	0.653	0.01634 ± 0.001702	< 0.0001	92.2	Y = 0.01634*X - 0.001885
	goat	0.5636	0.01498 ± 0.002033	< 0.0001	54.25	Y = 0.01498*X - 0.003281
	bull	0.4919	0.02299 ± 0.003483	< 0.0001	43.57	Y = 0.02299*X - 0.005578
	human	0.4074	0.007414 ± 0.001865	0.0006	15.81	Y = 0.007414*X - 0.0001022
odf4	mouse	0.6711	0.005460 ± 0.0005250	< 0.0001	108.2	Y = 0.005460*X + 0.001895
	dog	0.7998	0.01454 ± 0.0009314	< 0.0001	243.7	Y = 0.01454*X - 0.001364
	guinea pig	0.868	0.02239 ± 0.0009255	< 0.0001	585.2	Y = 0.02239*X - 0.0007901
	gold hamster	0.6407	0.006169 ± 0.0007216	< 0.0001	73.1	Y = 0.006169*X + 0.002322
	rat	0.9267	0.02718 ± 0.0008545	< 0.0001	1012	Y = 0.02718*X - 0.002344
	pig	0.7184	0.02055 ± 0.001634	< 0.0001	158.1	Y = 0.02055*X - 0.002315
	rabbit	0.6965	0.01549 ± 0.001432	< 0.0001	117	Y = 0.01549*X - 0.001773
	goat	0.5669	0.01276 ± 0.001701	< 0.0001	56.27	Y = 0.01276*X - 0.002370
	bull	0.6815	0.01639 ± 0.001435	< 0.0001	130.5	Y = 0.01639*X - 0.002073
	human	0.6392	0.006344 ± 0.0008055	< 0.0001	62.02	Y = 0.006344*X + 0.0005327
odf5	mouse	0.7792	0.009476 ± 0.0006210	< 0.0001	232.9	Y = 0.009476*X + 0.003082
	dog	0.9159	0.01793 ± 0.0006188	< 0.0001	839.1	Y = 0.01793*X - 0.0009784
	guinea pig	0.9031	0.02993 ± 0.001017	< 0.0001	866.8	Y = 0.02993*X + 0.002070
	gold hamster	0.8337	0.01505 ± 0.0009064	< 0.0001	275.7	Y = 0.01505*X + 0.003651
	rat	0.9302	0.03886 ± 0.001104	< 0.0001	1240	Y = 0.03886*X - 0.001764
	pig	0.9124	0.03542 ± 0.001126	< 0.0001	989.2	Y = 0.03542*X - 0.003253
	rabbit	0.89	0.02324 ± 0.0008472	< 0.0001	752.3	Y = 0.02324*X - 0.001211
	goat	0.8543	0.01770 ± 0.0007973	< 0.0001	492.6	Y = 0.01770*X - 0.0008482
	bull	0.8182	0.02776 ± 0.001436	< 0.0001	373.6	Y = 0.02776*X - 0.002426
	human	0.8026	0.01095 ± 0.0007682	< 0.0001	203.2	Y = 0.01095*X + 0.0004364
odf6	mouse	0.809	0.009443 ± 0.0005647	< 0.0001	279.6	Y = 0.009443*X + 0.003035
	dog	0.9055	0.01815 ± 0.0006682	< 0.0001	737.8	Y = 0.01815*X - 0.0008692
	guinea pig	0.8896	0.02933 ± 0.001071	< 0.0001	749.6	Y = 0.02933*X + 0.002319
	gold hamster	0.7946	0.01366 ± 0.0009369	< 0.0001	212.7	Y = 0.01366*X + 0.004295
	rat	0.9103	0.03767 ± 0.001226	< 0.0001	944	Y = 0.03767*X - 0.001692
	pig	0.9085	0.03410 ± 0.001110	< 0.0001	942.9	Y = 0.03410*X - 0.002983
	rabbit	0.8932	0.02373 ± 0.0008509	< 0.0001	777.7	Y = 0.02373*X - 0.001340
	goat	0.8637	0.01747 ± 0.0007573	< 0.0001	532.2	Y = 0.01747*X - 0.0008622
	bull	0.8343	0.02730 ± 0.001335	< 0.0001	417.9	Y = 0.02730*X - 0.002332
	human	0.8181	0.01092 ± 0.0007285	< 0.0001	224.8	Y = 0.01092*X + 0.0004339
odf7	mouse	0.6734	0.004894 ± 0.0004638	< 0.0001	111.3	Y = 0.004894*X + 0.002068
	dog	0.8256	0.01430 ± 0.0008781	< 0.0001	265.1	Y = 0.01430*X - 0.001349
	guinea pig	0.823	0.02022 ± 0.0009827	< 0.0001	423.2	Y = 0.02022*X - 0.0001698
	gold hamster	0.6785	0.006313 ± 0.0006627	< 0.0001	90.77	Y = 0.006313*X + 0.002052
	rat	0.8799	0.02394 ± 0.0009889	< 0.0001	586.2	Y = 0.02394*X - 0.001369
	pig	0.6589	0.01701 ± 0.001554	< 0.0001	119.8	Y = 0.01701*X - 0.001546
	rabbit	0.6396	0.01604 ± 0.001670	< 0.0001	92.27	Y = 0.01604*X - 0.002045
	goat	0.4426	0.01087 ± 0.001861	< 0.0001	34.14	Y = 0.01087*X - 0.001683
	bull	0.6946	0.01744 ± 0.001481	< 0.0001	138.7	Y = 0.01744*X - 0.002327
	human	0.735	0.007761 ± 0.0007991	< 0.0001	94.32	Y = 0.007761*X - 6.976e-005
odf8	mouse	0.164	0.003341 ± 0.001240	0.0105	7.259	Y = 0.003341*X + 0.002856
	dog	0.7045	0.01459 ± 0.001425	< 0.0001	104.9	Y = 0.01459*X - 0.002210
	guinea pig	0.2067	0.01332 ± 0.004686	0.0079	8.075	Y = 0.01332*X + 0.006494
	gold hamster	0.304	0.007640 ± 0.002225	0.0019	11.79	Y = 0.007640*X + 0.001527
	rat	0.7773	0.02437 ± 0.001775	< 0.0001	188.5	Y = 0.02437*X - 0.002327
	pig	0.5107	0.01746 ± 0.002417	< 0.0001	52.18	Y = 0.01746*X - 0.001843
	rabbit	0.5576	0.01574 ± 0.002046	< 0.0001	59.23	Y = 0.01574*X - 0.001968
	goat	0.4197	0.009783 ± 0.001775	< 0.0001	30.38	Y = 0.009783*X - 0.001192
	bull	0.5658	0.02324 ± 0.003036	< 0.0001	58.63	Y = 0.02324*X - 0.006093
	human	0.4837	0.008046 ± 0.001733	0.0001	21.55	Y = 0.008046*X - 0.0005078
odf9	mouse	0.7177	0.007037 ± 0.0005746	< 0.0001	150	Y = 0.007037*X + 0.001908
	dog	0.8893	0.01607 ± 0.0006636	< 0.0001	586.7	Y = 0.01607*X - 0.0008459
	guinea pig	0.8869	0.02420 ± 0.0009058	< 0.0001	713.9	Y = 0.02420*X - 0.0005470
	gold hamster	0.5599	0.006746 ± 0.0008140	< 0.0001	68.69	Y = 0.006746*X + 0.002661
	rat	0.9114	0.02302 ± 0.0007610	< 0.0001	915.2	Y = 0.02302*X - 0.0006799
	pig	0.8195	0.02204 ± 0.001149	< 0.0001	367.8	Y = 0.02204*X - 0.001935
	rabbit	0.8227	0.01607 ± 0.0008445	< 0.0001	361.9	Y = 0.01607*X - 0.001010
	goat	0.477	0.01047 ± 0.001550	< 0.0001	45.61	Y = 0.01047*X - 0.0008515
	bull	0.7371	0.01793 ± 0.001299	< 0.0001	190.6	Y = 0.01793*X - 0.001960
	human	0.7288	0.007035 ± 0.0006786	< 0.0001	107.5	Y = 0.007035*X + 0.0003651
t-odf areaa	mouse	0.8561	0.08144 ± 0.004109	< 0.0001	392.8	Y = 0.08144*X + 0.009890
	dog	0.932	0.1500 ± 0.004616	< 0.0001	1056	Y = 0.1500*X - 0.01381
	guinea pig	0.9388	0.2427 ± 0.006426	< 0.0001	1426	Y = 0.2427*X - 0.01145
	gold hamster	0.9104	0.1073 ± 0.004539	< 0.0001	559	Y = 0.1073*X + 0.009630
	rat	0.956	0.2860 ± 0.006366	< 0.0001	2019	Y = 0.2860*X - 0.02969
	pig	0.9108	0.2405 ± 0.007724	< 0.0001	969.6	Y = 0.2405*X - 0.02708
	rabbit	0.8955	0.1762 ± 0.006241	< 0.0001	796.7	Y = 0.1762*X - 0.01554
	goat	0.8854	0.1235 ± 0.004847	< 0.0001	648.9	Y = 0.1235*X - 0.01101
	bull	0.8598	0.1988 ± 0.008814	< 0.0001	508.8	Y = 0.1988*X - 0.02352
	human	0.8554	0.08898 ± 0.005175	< 0.0001	295.7	Y = 0.08898*X - 0.004063
a: t-odf area= (odf1+odf2+odf3+odf4+odf5+odf6+odf7+odf8+odf9) area
