# Supplementary material for: Comparative analysis of mammalian sperm ultrastructure reveals relationships between sperm morphology, mitochondrial functions and motility
Source: Reprod Biol Endocrinol. 2019 Aug 15;17:66. doi: 10.1186/s12958-019-0510-y (PMC6696699; doi:10.1186/s12958-019-0510-y)
Supplement: Supplementary file 14 — Table S6. The parameters of asthenozoospermic and normozoospermic semen samples. (XLSX 9 kb) [file 12958_2019_510_MOESM14_ESM.xlsx]

## Sheet: Sheet1
Supplementary Table VI the parameters of asthenozoospermic and normozoospermic semen samples
	Asthenozoospermia	Normozoospermia
age	34.23±2.67	30.6±3.4
Volume(ml)	4.86±1.55	4.21±1.92
Sperm count(×106 sperm)	253.66±197.70	267.45±173.40
Motility A+B(%)	19.10±8.43***	54.14±12.60
Motility C(non progressive%)	7.52±4.70	10.05±4.62
Non-Motility(%)	72.36±12.92***	38.81±14.56
***P<0.001 compared with normozoospermic samples
